# Supplementary material for: The Composition and Function of Microbiomes Within Microcystis Colonies Are Significantly Different Than Native Bacterial Assemblages in Two North American Lakes
Source: Front Microbiol. 2020 May 28;11:1016. doi: 10.3389/fmicb.2020.01016 (PMC7270213; doi:10.3389/fmicb.2020.01016)
Supplement: Supplementary file 1 [file Table_1.XLSX]

## Sheet: S1-SiteCoordinates
Supplementary Table 1:		Lake Erie and Lake Agawam site coordinates
Lake	Site	North	West
Lake Erie	M1	41° 46.070'	83° 19.555'
Lake Erie	M2	41° 45.198'	83° 14.325'
Lake Erie	M3	41° 44.159'	83° 8.831'
Lake Erie	M4	41° 43.315'	83° 2.634'
Lake Erie	M5	41° 41.100'	82° 52.200'
Lake Agawam		40°52'53.2"	72°23'33.9"
