# Supplementary material for: The Composition and Function of Microbiomes Within Microcystis Colonies Are Significantly Different Than Native Bacterial Assemblages in Two North American Lakes
Source: Front Microbiol. 2020 May 28;11:1016. doi: 10.3389/fmicb.2020.01016 (PMC7270213; doi:10.3389/fmicb.2020.01016)
Supplement: Supplementary file 2 [file Table_2.XLSX]

## Sheet: S2_CyanoEnvi_Corr
Supplementary Table 2: Spearman correlations between cyanobacterial biomass and in situ physiological parameters. Correlation tests were performed on each lake separatly and the combined lake dataset.
Lake	Variable 1	Variable 2	S	pvalue	rho
LA and LE	Cyanobacteria Biomass	Temperature	323870	0.4436	-0.124625
LA and LE	Cyanobacteria Biomass	Nitrate	286310	0.9719	0.00581614
LA and LE	Cyanobacteria Biomass	Ammonia	180740	0.1039	0.267972
LA and LE	Cyanobacteria Biomass	Phosphate	229680	0.267972	0.202429
LA and LE	Cyanobacteria Biomass	TN	47991	9.331e-06	0.703209
LA and LE	Cyanobacteria Biomass	TP	48311	9.944e-07	0.74958
LA	Cyanobacteria Biomass	Temperature	118920	0.9117	0.0211393
LA	Cyanobacteria Biomass	Nitrate	126210	0.838	-0.0389321
LA	Cyanobacteria Biomass	Ammonia	120020	0.2704	-0.215107
LA	Cyanobacteria Biomass	Phosphate	109290	0.5976	0.100392
LA	Cyanobacteria Biomass	TN	36383	0.0004189	0.631637
LA	Cyanobacteria Biomass	TP	34594	1.574e-05	0.715239
LE	Cyanobacteria Biomass	Temperature	8119.1	0.004844	-0.806249
LE	Cyanobacteria Biomass	Nitrate	4631.2	0.9457	-0.030303
LE	Cyanobacteria Biomass	Ammonia	3214.6	0.4274	0.284849
LE	Cyanobacteria Biomass	Phosphate
LE	Cyanobacteria Biomass	TN	56	0.08333	0.9
LE	Cyanobacteria Biomass	TP	56	0.08333	0.9
