# Supplementary material for: The Composition and Function of Microbiomes Within Microcystis Colonies Are Significantly Different Than Native Bacterial Assemblages in Two North American Lakes
Source: Front Microbiol. 2020 May 28;11:1016. doi: 10.3389/fmicb.2020.01016 (PMC7270213; doi:10.3389/fmicb.2020.01016)
Supplement: Supplementary file 3 [file Table_3.xlsx]

## Sheet: S3-Beta-permanova-permdisp
Supplementary Table 3: Sigificance testing using PERMANOVA and PERMDISP to identify significant differences in beta diversity of the bacterial and cyanobacterial between the colony (MCA), whole (W) and free-living (FL) fractions in lake Agawam (LA) and Lake Erie (LE). PERMANOVA tests differences in composition between groups while PERMDISP tests for differences in dispersion among groups
Bacteria
Test	Group 1	Group 2	Sample size	Permutations	pseudo-F	p-value	q-value
PERMANOVA	LA MCA	LE MCA	42	999	35.5078	0.001	0.00107143
PERMANOVA	LA FL	LE FL	42	999	19.2089	0.001	0.00107143
PERMANOVA	LA W	LE W	42	999	19.7387	0.001	0.00107143
PERMANOVA	LA MCA	LA FL	64	999	46.3983	0.001	0.00107143
PERMANOVA	LA MCA	LA W	64	999	24.6385	0.001	0.00107143
PERMANOVA	LA FL	LA W	64	999	5.22987	0.001	0.00107143
PERMANOVA	LE MCA	LE FL	20	999	59.2769	0.001	0.00107143
PERMANOVA	LE MCA	LE W	20	999	33.3395	0.001	0.00107143
PERMANOVA	LE FL	LE W	20	999	3.03421	0.01	0.01
PERMDISP	LA MCA	LE MCA	42	999	8.03692	0.023	0.02875
PERMDISP	LA FL	LE FL	42	999	80.3652	0.001	0.00214286
PERMDISP	LA W	LE W	42	999	34.9223	0.002	0.00375
PERMDISP	LA MCA	LA FL	64	999	10.2591	0.001	0.00214286
PERMDISP	LA MCA	LA W	64	999	8.27518	0.003	0.0045
PERMDISP	LA FL	LA W	64	999	0.153251	0.682	0.682
PERMDISP	LE MCA	LE FL	20	999	12.8767	0.001	0.00214286
PERMDISP	LE MCA	LE W	20	999	0.726967	0.107	0.123462
PERMDISP	LE FL	LE W	20	999	2.45857	0.15	0.160714
Cyanobacteria
Test	Group 1	Group 2	Sample size	Permutations	pseudo-F	p-value	q-value
PERMANOVA	LA MCA	LE MCA	42	999	76.3504	0.001	0.001
PERMANOVA	LA FL	LE FL	42	999	13.0564	0.001	0.001
PERMANOVA	LA W	LE W	42	999	31.3123	0.001	0.001
PERMANOVA	LA MCA	LA FL	64	999	104.592	0.001	0.001
PERMANOVA	LA MCA	LA W	64	999	25.4163	0.001	0.001
PERMANOVA	LA FL	LA W	64	999	50.4528	0.001	0.001
PERMANOVA	LE MCA	LE FL	20	999	22.6753	0.001	0.001
PERMANOVA	LE MCA	LE W	20	999	19.5627	0.001	0.001
PERMANOVA	LE FL	LE W	20	999	7.40203	0.001	0.001
PERMDISP	LA MCA	LE MCA	42	999	0.0346085	0.847	0.847
PERMDISP	LA FL	LE FL	42	999	0.997583	0.342	0.4275
PERMDISP	LA W	LE W	42	999	0.193148	0.641	0.686786
PERMDISP	LA MCA	LA FL	64	999	29.1088	0.001	0.00375
PERMDISP	LA MCA	LA W	64	999	6.22607	0.02	0.0375
PERMDISP	LA FL	LA W	64	999	6.87888	0.005	0.015
PERMDISP	LE MCA	LE FL	20	999	22.53	0.001	0.00375
PERMDISP	LE MCA	LE W	20	999	1.39428	0.157	0.214091
PERMDISP	LE FL	LE W	20	999	5.19723	0.02	0.0375
