# Supplementary material for: The Composition and Function of Microbiomes Within Microcystis Colonies Are Significantly Different Than Native Bacterial Assemblages in Two North American Lakes
Source: Front Microbiol. 2020 May 28;11:1016. doi: 10.3389/fmicb.2020.01016 (PMC7270213; doi:10.3389/fmicb.2020.01016)
Supplement: Supplementary file 4 [file Table_4.XLSX]

## Sheet: S4_SIMPER
Supplementary Table 4: Similarity percentages (SIMPER) analysis results indentifying average similarity in the asv-inferred bacterial communities and genus-inferred cyanobacterial communities between the colony (MCA), whole (W) and free-living (FL) fractions in Lake Agawam (LA) and Lake Erie (LE).
Assemblage	Group 1	Group 2	Average Dissimilarity %
Bacteria	LA FL	LE FL	78.59
Bacteria	LA MCA	LE MCA	88.88
Bacteria	LA W	LE W	80.89
Bacteria	LA FL	LA MCA	89.47
Bacteria	LA FL	LA W	63.83
Bacteria	LA MCA	LA W	75.6
Bacteria	LE FL	LE MCA	90.47
Bacteria	LE FL	LE W	30.5
Bacteria	LE MCA	LE W	81.1
Cyanobacteria	LA FL	LE FL	64.95
Cyanobacteria	LA MCA	LE MCA	72.18
Cyanobacteria	LA W	LE W	68.27
Cyanobacteria	LA FL	LA MCA	35.01
Cyanobacteria	LA FL	LA W	28.9
Cyanobacteria	LA MCA	LA W	22.2
Cyanobacteria	LE FL	LE MCA	47.44
Cyanobacteria	LE FL	LE W	39.09
Cyanobacteria	LE MCA	LE W	21.85
