# Supplementary material for: The Composition and Function of Microbiomes Within Microcystis Colonies Are Significantly Different Than Native Bacterial Assemblages in Two North American Lakes
Source: Front Microbiol. 2020 May 28;11:1016. doi: 10.3389/fmicb.2020.01016 (PMC7270213; doi:10.3389/fmicb.2020.01016)
Supplement: Supplementary file 5 [file Table_5.XLSX]

## Sheet: S5-ADiversity-kruskal-wallis
Supplementary Table 5: Kruskal-Wallis one-way analysis of variance testing of alpha diveristy metrics ( Pielou's eveness, observed ASV's and Shannon richness) of the bacterial and cyanobacteria communities between the colony (MCA), W (W) and free-living (FL) fractions in Lake Agawam (LA ) and Lake Erie (LE). Pannels A-C show bacterial community results and pannels D-F show cyanobacterial comunity…
A	Index	Group 1	Group 2	H	p-value	q-value		D	Index	Group 1	Group 2	H	p-value	q-value
	Pielou's Evenness	LA MCA (n=32)	LE MCA (n=10)	3.91483	0.047862	0.0552254			Pielou's Evenness	LA MCA (n=32)	LE MCA (n=10)	18.3358	1.85198e-05	4.62996e-05
	Pielou's Evenness	LA FL (n=32)	LE FL (n=10)	22.3256	2.30121e-06	1.1506e-05			Pielou's Evenness	LA FL (n=32)	LE FL (n=10)	11.9381	0.000549981	0.00117853
	Pielou's Evenness	LA W (n=32)	LE W (n=10)	18.0837	2.11401e-05	6.34203e-05			Pielou's Evenness	LA W (n=32)	LE W (n=10)	20.952	4.70927e-06	2.68664e-05
	Observed ASVs	LA MCA (n=32)	LE MCA (n=10)	13.5275	0.00023509	0.000634354			Observed ASVs	LA MCA (n=32)	LE MCA (n=10)	15.2911	9.21502e-05	0.000230376
	Observed ASVs	LA FL (n=32)	LE FL (n=10)	4.71356	0.0299257	0.0448885			Observed ASVs	LA FL (n=32)	LE FL (n=10)	10.0453	0.00152734	0.0025853
	Observed ASVs	LA W (n=32)	LE W (n=10)	3.1403	0.0763798	0.0954748			Observed ASVs	LA W (n=32)	LE W (n=10)	22.6244	1.96967e-06	1.57708e-05
	Shannon Richness	LA MCA (n=32)	LE MCA (n=10)	0.223256	0.63657	0.795713			Shannon Richness	LA MCA (n=32)	LE MCA (n=10)	20.1488	7.16438e-06	1.79109e-05
	Shannon Richness	LA FL (n=32)	LE FL (n=10)	20.952	4.70927e-06	1.76598e-05			Shannon Richness	LA FL (n=32)	LE FL (n=10)	17.093	3.55928e-05	6.67365e-05
	Shannon Richness	LA W (n=32)	LE W (n=10)	13.4093	0.00025038	0.000625949			Shannon Richness	LA W (n=32)	LE W (n=10)	22.3256	2.30121e-06	1.22632e-05
B	Index	Group 1	Group 2	H	p-value	q-value		E	Index	Group 1	Group 2	H	p-value	q-value
	Pielou's Evenness	LA MCA (n=32)	LA FL (n=32)	18.4615	1.73368e-05	6.34203e-05			Pielou's Evenness	LA MCA (n=32)	LA FL (n=32)	5.14922	0.0232568	0.0317139
	Pielou's Evenness	LA MCA (n=32)	LA W (n=32)	33.4906	7.16105e-09	1.07416e-07			Pielou's Evenness	LA MCA (n=32)	LA W (n=32)	0.121875	0.72701	0.72701
	Pielou's Evenness	LA FL (n=32)	LA W (n=32)	10.0413	0.00153065	0.00255109			Pielou's Evenness	LA FL (n=32)	LA W (n=32)	6.23726	0.012509	0.0208483
	Observed ASVs	LA MCA (n=32)	LA FL (n=32)	13.0974	0.000295707	0.000634354			Observed ASVs	LA MCA (n=32)	LA FL (n=32)	10.0168	0.00155118	0.0025853
	Observed ASVs	LA MCA (n=32)	LA W (n=32)	3.87073	0.0491353	0.0670027			Observed ASVs	LA MCA (n=32)	LA W (n=32)	3.87738	0.0489409	0.0611761
	Observed ASVs	LA FL (n=32)	LA W (n=32)	6.40737	0.0113647	0.0189412			Observed ASVs	LA FL (n=32)	LA W (n=32)	2.53951	0.111029	0.111029
	Shannon Richness	LA MCA (n=32)	LA FL (n=32)	21.4588	3.61507e-06	1.76598e-05			Shannon Richness	LA MCA (n=32)	LA FL (n=32)	1.06893	0.301187	0.347524
	Shannon Richness	LA MCA (n=32)	LA W (n=32)	27.5627	1.52085e-07	2.28128e-06			Shannon Richness	LA MCA (n=32)	LA W (n=32)	0.833654	0.361218	0.387019
	Shannon Richness	LA FL (n=32)	LA W (n=32)	0.0872596	0.76769	0.822525			Shannon Richness	LA FL (n=32)	LA W (n=32)	2.81701	0.0932702	0.127187
C	Index	Group 1	Group 2	H	p-value	q-value		F	Index	Group 1	Group 2	H	p-value	q-value
	Pielou's Evenness	LE MCA (n=10)	LE FL (n=10)	12.6229	0.000381058	0.000714485			Pielou's Evenness	LE MCA (n=10)	LE FL (n=10)	4.80571	0.0283655	0.0354569
	Pielou's Evenness	LE MCA (n=10)	LE W (n=10)	6.60571	0.0101652	0.0152478			Pielou's Evenness	LE MCA (n=10)	LE W (n=10)	3.57143	0.0587817	0.0678251
	Pielou's Evenness	LE FL (n=10)	LE W (n=10)	4.80571	0.0283655	0.0354569			Pielou's Evenness	LE FL (n=10)	LE W (n=10)	2.28571	0.13057	0.139896
	Observed ASVs	LE MCA (n=10)	LE FL (n=10)	13.1756	0.000283615	0.000634354			Observed ASVs	LE MCA (n=10)	LE FL (n=10)	6.96374	0.00831779	0.0113424
	Observed ASVs	LE MCA (n=10)	LE W (n=10)	14.2965	0.000156158	0.000634354			Observed ASVs	LE MCA (n=10)	LE W (n=10)	2.82631	0.0927314	0.106998
	Observed ASVs	LE FL (n=10)	LE W (n=10)	9.14286	0.00249691	0.0046817			Observed ASVs	LE FL (n=10)	LE W (n=10)	13.3974	0.000251974	0.000539943
	Shannon Richness	LE MCA (n=10)	LE FL (n=10)	3.02286	0.0820987	0.111953			Shannon Richness	LE MCA (n=10)	LE FL (n=10)	0.571429	0.449692	0.449692
	Shannon Richness	LE MCA (n=10)	LE W (n=10)	0.142857	0.705457	0.813989			Shannon Richness	LE MCA (n=10)	LE W (n=10)	3.57143	0.0587817	0.0881726
	Shannon Richness	LE FL (n=10)	LE W (n=10)	7.82286	0.00515896	0.00773844			Shannon Richness	LE FL (n=10)	LE W (n=10)	1.12	0.289918	0.347524
