# Supplementary material for: The Composition and Function of Microbiomes Within Microcystis Colonies Are Significantly Different Than Native Bacterial Assemblages in Two North American Lakes
Source: Front Microbiol. 2020 May 28;11:1016. doi: 10.3389/fmicb.2020.01016 (PMC7270213; doi:10.3389/fmicb.2020.01016)
Supplement: Supplementary file 6 [file Table_6.xlsx]

## Sheet: S6_AlphEnvi-Corr_Sign
Supplementary Table 6: Spearman correlations between bacterial and cyanobacterial alpha diversity metrics (Observed ASVs, Shannon richness and Pielou's evenness) and in situ physiological parameters. Correlation tests were performed on each size fraction (Microcystis colonies: MCA, Whole: W and Free-living: FL) within each lake separatly and the combined lake dataset. Only significant correlation…
Bacteria
Lake	Fraction	Metric	Variable	S	pvalue	rho
LA	MCA	Observed ASVs	Ammonia	1890.8	0.009303	0.482551
LE	MCA	Observed ASVs	Ammonia	46	0.02419	0.721212
LE	MCA	Shannon Richness	Ammonia	56	0.04403	0.660606
LA and LE	FL	Pielou's evenness	Ammonia	5958	0.03283	0.348069
LA and LE	FL	Observed ASVs	Ammonia	3270.4	1.387e-05	0.642154
LA and LE	FL	Shannon Richness	Ammonia	4056	0.000361	0.556188
LA	FL	Observed ASVs	Ammonia	1890.8	0.009303	0.482551
LE	FL	Observed ASVs	Ammonia	46	0.02419	0.721212
LE	FL	Shannon Richness	Ammonia	56	0.04403	0.660606
LA and LE	W	Pielou's evenness	Ammonia	4990	0.00456	0.453988
LA and LE	W	Shannon Richness	Ammonia	3058	9.036e-06	0.66539
LA	W	Observed ASVs	Ammonia	1860.8	0.008011	0.490762
LA	W	Shannon Richness	Ammonia	1824	0.007286	0.500821
LE	W	Pielou's evenness	Ammonia	34	0.009844	0.793939
LE	W	Observed ASVs	Ammonia	44	0.02117	0.733333
LE	W	Shannon Richness	Ammonia	24	0.003505	0.854545
LA and LE	MCA	Pielou's evenness	Cyanobacteria biomass	19124	0.0002072	-0.549631
LA and LE	MCA	Shannon Richness	Cyanobacteria biomass	18044	0.002288	-0.462118
LA	MCA	Pielou's evenness	Cyanobacteria biomass	7894	0.01099	-0.446848
LA	MCA	Observed ASVs	Cyanobacteria biomass	8603	0.0005489	-0.5768
LA	MCA	Shannon Richness	Cyanobacteria biomass	8590	0.0007277	-0.574414
LE	MCA	Shannon Richness	Cyanobacteria biomass	272	0.04904	-0.648485
LA and LE	FL	Pielou's evenness	Cyanobacteria biomass	6286	0.001115	0.490641
LA and LE	FL	Observed ASVs	Cyanobacteria biomass	7044.7	0.004568	0.429162
LA and LE	FL	Shannon Richness	Cyanobacteria biomass	4804	2.601e-05	0.610729
LA	FL	Shannon Richness	Cyanobacteria biomass	3410	0.03519	0.375
LA and LE	W	Pielou's evenness	Cyanobacteria biomass	4304	5.355e-06	0.651244
LA and LE	W	Observed ASVs	Cyanobacteria biomass	16756	0.02003	-0.357713
LA and LE	W	Shannon Richness	Cyanobacteria biomass	6940	0.004056	0.437647
LA	W	Pielou's evenness	Cyanobacteria biomass	3300	0.02596	0.395161
LA and LE	MCA	Pielou's evenness	Microcystin	15274	0.005657	-0.432833
LA	MCA	Pielou's evenness	Microcystin	6194	0.04025	-0.377976
LA	MCA	Observed ASVs	Microcystin	6143.7	0.04618	-0.366793
LA	MCA	Shannon Richness	Microcystin	6470	0.01591	-0.439377
LA and LE	FL	Pielou's evenness	Microcystin	5284	0.001052	0.504315
LA and LE	FL	Observed ASVs	Microcystin	6599.4	0.01531	0.380917
LA and LE	FL	Shannon Richness	Microcystin	4050	2.965e-05	0.620075
LA and LE	W	Pielou's evenness	Microcystin	4138	3.989e-05	0.61182
LA and LE	W	Observed ASVs	Microcystin	14854	0.01201	-0.39347
LA and LE	W	Shannon Richness	Microcystin	6716	0.01934	0.369981
LA	MCA	Observed ASVs	Nitrate	2584.8	0.01924	0.424964
LA and LE	FL	Observed ASVs	Nitrate	7103.5	0.03539	0.33363
LA	FL	Observed ASVs	Nitrate	2584.8	0.01924	0.424964
LA and LE	W	Observed ASVs	Nitrate	6562.6	0.01433	0.38437
LA	W	Observed ASVs	Nitrate	2021.4	0.001629	0.550289
LA	W	Shannon Richness	Nitrate	2572	0.01917	0.427809
LA	MCA	Observed ASVs	Ortho-phosphate	2528	0.01559	0.437592
LA and LE	FL	Observed ASVs	Ortho-phosphate	5939.8	0.00422	0.442793
LA and LE	FL	Shannon Richness	Ortho-phosphate	6782.8	0.02105	0.363718
LA	FL	Observed ASVs	Ortho-phosphate	2528	0.01559	0.437592
LA and LE	W	Pielou's evenness	Ortho-phosphate	7123.8	0.03652	0.331722
LA and LE	W	Shannon Richness	Ortho-phosphate	6928.9	0.02683	0.350006
LE	MCA	Observed ASVs	Temperaure	9.1548	3.876e-05	0.944516
LE	MCA	Shannon Richness	Temperaure	317.46	0.000133	-0.924016
LA and LE	FL	Observed ASVs	Temperaure	14748	0.01459	-0.38346
LA	FL	Observed ASVs	Temperaure	6351.8	0.02328	-0.413087
LA and LE	W	Shannon Richness	Temperaure	14354	0.02847	-0.346565
LA	W	Observed ASVs	Temperaure	6229	0.03526	-0.385754
LA	W	Shannon Richness	Temperaure	6121.4	0.04945	-0.361816
LE	W	Observed ASVs	Temperaure	300.06	0.003785	-0.818558
LA	MCA	Observed ASVs	TN	1702	0.003884	0.534209
LA	MCA	Shannon Richness	TN	1732	0.004558	0.525999
LA and LE	FL	Observed ASVs	TN	3024	0.003819	0.494652
LA and LE	FL	Shannon Richness	TN	2768	0.001481	0.537433
LA	FL	Observed ASVs	TN	1702	0.003884	0.534209
LA	FL	Shannon Richness	TN	1732	0.004558	0.525999
LA and LE	W	Pielou's evenness	TN	3638	0.02477	0.392045
LA and LE	W	Shannon Richness	TN	3896	0.04721	0.34893
LA and LE	MCA	Pielou's evenness	TP	10198	0.01084	-0.428291
LA and LE	MCA	Shannon Richness	TP	9752	0.03135	-0.365826
LA	MCA	Shannon Richness	TP	2474	0.01342	0.449611
LA and LE	FL	Observed ASVs	TP	4675.8	0.04231	0.345122
LA and LE	FL	Shannon Richness	TP	3672	0.003442	0.485714
LA	FL	Shannon Richness	TP	2474	0.01342	0.449611
LA and LE	W	Pielou's evenness	TP	4438	0.02566	0.378431
Cyanobacteria
Lake	Fraction	Metric	Variable	S	pvalue	rho
LA and LE	MCA	Pielou's evenness	Ammonia	14234	0.0003476	-0.557501
LA and LE	MCA	Observed ASVs	Ammonia	15387	2.237e-06	-0.683634
LA and LE	MCA	Shannon Richness	Ammonia	14552	0.0001212	-0.592297
LA and LE	FL	Pielou's evenness	Ammonia	12620	0.0189	-0.380895
LA and LE	FL	Shannon Richness	Ammonia	12958	0.009537	-0.417879
LA and LE	W	Pielou's evenness	Ammonia	14218	0.0003655	-0.55575
LA and LE	W	Shannon Richness	Ammonia	14172	0.0004216	-0.550717
LA	W	Pielou's evenness	Ammonia	5124	0.03472	-0.402299
LA and LE	MCA	Pielou's evenness	Cyanobacteria biomass	19358	0.0001132	-0.568592
LA and LE	MCA	Observed ASVs	Cyanobacteria biomass	18682	0.0005009	-0.513802
LA and LE	MCA	Shannon Richness	Cyanobacteria biomass	19830	3.002e-05	-0.606839
LA	MCA	Observed ASVs	Cyanobacteria biomass	3398.1	0.03333	0.377173
LE	MCA	Pielou's evenness	Cyanobacteria biomass	300	0.006811	-0.818182
LE	MCA	Shannon Richness	Cyanobacteria biomass	282	0.02751	-0.709091
LA and LE	FL	Pielou's evenness	Cyanobacteria biomass	17988	0.002552	-0.45758
LA and LE	FL	Shannon Richness	Cyanobacteria biomass	16828	0.01846	-0.363585
LA	FL	Observed ASVs	Cyanobacteria biomass	3398.1	0.03333	0.377173
LE	FL	Pielou's evenness	Cyanobacteria biomass	300	0.006811	-0.818182
LE	FL	Shannon Richness	Cyanobacteria biomass	282	0.02751	-0.709091
LA and LE	W	Pielou's evenness	Cyanobacteria biomass	18764	0.0004935	-0.52046
LA and LE	W	Observed ASVs	Cyanobacteria biomass	17472	0.006175	-0.415768
LA and LE	W	Shannon Richness	Cyanobacteria biomass	18674	0.0006063	-0.513167
LE	W	Pielou's evenness	Cyanobacteria biomass	272	0.04904	-0.648485
LA and LE	MCA	Observed ASVs	Nitrate	15100	0.007512	-0.416488
LA and LE	MCA	Pielou's evenness	Temperaure	5387	0.001176	0.494651
LA and LE	MCA	Observed ASVs	Temperaure	4213.5	3.581e-05	0.604734
LA and LE	MCA	Shannon Richness	Temperaure	4978.9	0.0003994	0.532939
LA and LE	FL	Shannon Richness	Temperaure	7217.7	0.04212	0.322917
LA and LE	W	Pielou's evenness	Temperaure	6474.4	0.01221	0.392643
LA and LE	W	Shannon Richness	Temperaure	6439.4	0.01144	0.395927
LA	W	Pielou's evenness	Temperaure	2381.5	0.008745	0.470183
LA	W	Shannon Richness	Temperaure	2242.5	0.00479	0.501113
LA and LE	MCA	Pielou's evenness	TN	9474	0.0004681	-0.583222
LA and LE	MCA	Observed ASVs	TN	9810.1	6.183e-05	-0.639395
LA and LE	MCA	Shannon Richness	TN	9682	0.0001743	-0.617981
LA and LE	FL	Pielou's evenness	TN	8788	0.006456	-0.468583
LA and LE	W	Pielou's evenness	TN	8356	0.02311	-0.39639
LA and LE	W	Shannon Richness	TN	8280	0.02823	-0.38369
LA and LE	MCA	Observed ASVs	TP	9948.1	0.01942	-0.393292
LA and LE	MCA	Shannon Richness	TP	9782	0.02935	-0.370028
LA	MCA	Observed ASVs	TP	2429.4	0.01063	0.459538
LA	FL	Observed ASVs	TP	2429.4	0.01063	0.459538
