# Supplementary material for: The Composition and Function of Microbiomes Within Microcystis Colonies Are Significantly Different Than Native Bacterial Assemblages in Two North American Lakes
Source: Front Microbiol. 2020 May 28;11:1016. doi: 10.3389/fmicb.2020.01016 (PMC7270213; doi:10.3389/fmicb.2020.01016)
Supplement: Supplementary file 7 [file Table_7.xlsx]

## Sheet: S7_SignDA
Supplementary Table 7: Significantly differentially abundant taxa between the colony (MCA), whole (W) and free-living (FL) fractions determined via Phyloseq analysis. Log2 fold change indicates the degree of the difference between group 1 and 2, the symbol (+/-) indicates which group the taxa was significantly enriched in.
Lake	Group1 (-)	Group 2 (+)	Level	baseMean	log2FoldChange	lfcSE	stat	pvalue	padj	Taxonomy
Lake Agawam	MCA	FL	Genus	1050.36	1.81757	0.307262	5.91537	3.3114e-09	2.3099e-08	D_0__Bacteria;D_1__Proteobacteria;D_2__Gammaproteobacteria;D_3__Betaproteobacteriales;D_4__Burkholderiaceae;D_5__Limnohabitans
Lake Agawam	MCA	W	Genus	748.368	2.64976	0.32041	8.26992	1.34047e-16	2.55582e-15	D_0__Bacteria;D_1__Proteobacteria;D_2__Gammaproteobacteria;D_3__Betaproteobacteriales;D_4__Burkholderiaceae;D_5__Polynucleobacter
Lake Agawam	MCA	FL	Family	2338.94	-1.78607	0.175899	-10.154	3.18118e-24	6.31212e-23	D_0__Bacteria;D_1__Proteobacteria;D_2__Gammaproteobacteria;D_3__Betaproteobacteriales;D_4__Methylophilaceae
Lake Agawam	MCA	FL	Family	1408.2	-5.24401	0.180837	-28.9986	6.85542e-185	2.58449e-182	D_0__Bacteria;D_1__Proteobacteria;D_2__Gammaproteobacteria;D_3__Betaproteobacteriales;D_4__Nitrosomonadaceae
Lake Agawam	MCA	W	Family	2338.94	-1.39704	0.175863	-7.94391	1.9591e-15	4.19247e-14	D_0__Bacteria;D_1__Proteobacteria;D_2__Gammaproteobacteria;D_3__Betaproteobacteriales;D_4__Methylophilaceae
Lake Agawam	MCA	W	Family	1408.2	-2.39984	0.179195	-13.3924	6.69968e-41	7.16866e-39	D_0__Bacteria;D_1__Proteobacteria;D_2__Gammaproteobacteria;D_3__Betaproteobacteriales;D_4__Nitrosomonadaceae
Lake Agawam	MCA	FL	Order	982.409	-1.99146	0.158186	-12.5894	2.41589e-36	5.97934e-35	D_0__Bacteria;D_1__Proteobacteria;D_2__Alphaproteobacteria;D_3__Rhizobiales
Lake Agawam	MCA	W	Order	982.409	-1.54697	0.158128	-9.78305	1.33138e-22	3.41167e-21	D_0__Bacteria;D_1__Proteobacteria;D_2__Alphaproteobacteria;D_3__Rhizobiales
Lake Agawam	MCA	W	Order	2413.36	-1.85246	0.262499	-7.05701	1.70126e-12	3.17053e-11	D_0__Bacteria;D_1__Bacteroidetes;D_2__Bacteroidia;D_3__Cytophagales
Lake Agawam	MCA	FL	Order	2413.36	-2.32504	0.262517	-8.85672	8.24014e-19	1.01972e-17	D_0__Bacteria;D_1__Bacteroidetes;D_2__Bacteroidia;D_3__Cytophagales
Lake Agawam	MCA	FL	Order	3072.17	1.02091	0.142573	7.16061	8.03177e-13	5.88997e-12	D_0__Bacteria;D_1__Bacteroidetes;D_2__Bacteroidia;D_3__Sphingobacteriales
Lake Agawam	MCA	W	Order	3072.17	0.834036	0.14259	5.8492	4.93932e-09	4.82172e-08	D_0__Bacteria;D_1__Bacteroidetes;D_2__Bacteroidia;D_3__Sphingobacteriales
Lake Agawam	MCA	FL	Order	1620.73	2.5228	0.207359	12.1664	4.69472e-34	9.29554e-33	D_0__Bacteria;D_1__Bacteroidetes;D_2__Bacteroidia;D_3__Chitinophagales
Lake Agawam	MCA	W	Order	1620.73	2.2109	0.207383	10.661	1.55006e-26	6.35524e-25	D_0__Bacteria;D_1__Bacteroidetes;D_2__Bacteroidia;D_3__Chitinophagales
Lake Agawam	MCA	FL	Class	11674.7	-1.11222	0.152637	-7.28666	3.17723e-13	1.99106e-12	D_0__Bacteria;D_1__Proteobacteria;D_2__Gammaproteobacteria
Lake Agawam	MCA	W	Class	11674.7	-0.917506	0.152638	-6.01098	1.84e-09	1.46e-08	D_0__Bacteria;D_1__Proteobacteria;D_2__Gammaproteobacteria
Lake Erie	MCA	FL	Class	5205.39	-0.430748	0.189919	-2.26806	0.0233259	0.0456798	D_0__Bacteria;D_1__Proteobacteria;D_2__Gammaproteobacteria
Lake Erie	MCA	W	Class	5205.39	-0.540446	0.189895	-2.84602	0.00442698	0.00983772	D_0__Bacteria;D_1__Proteobacteria;D_2__Gammaproteobacteria
Lake Erie	MCA	FL	Class	8997.65	1.02063	0.209926	4.86186	1.16289e-06	3.416e-06	D_0__Bacteria;D_1__Proteobacteria;D_2__Alphaproteobacteria
Lake Erie	MCA	W	Class	8997.65	0.656686	0.209924	3.12821	0.00175872	0.00413817	D_0__Bacteria;D_1__Proteobacteria;D_2__Alphaproteobacteria
Lake Erie	MCA	FL	Order	7243.72	7.01365	0.376299	18.6385	1.56608e-77	1.97326e-75	D_0__Bacteria;D_1__Proteobacteria;D_2__Alphaproteobacteria;D_3__SAR11 clade
Lake Erie	MCA	W	Order	7243.72	6.25816	0.3763	16.6308	4.17232e-62	3.92198e-60	D_0__Bacteria;D_1__Proteobacteria;D_2__Alphaproteobacteria;D_3__SAR11 clade
Lake Erie	MCA	FL	Order	2568.74	-2.51428	0.299436	-8.39673	4.59088e-17	2.59875e-16	D_0__Bacteria;D_1__Bacteroidetes;D_2__Bacteroidia;D_3__Cytophagales
Lake Erie	MCA	W	Order	2568.74	-1.99914	0.299181	-6.68205	2.35623e-11	8.85942e-11	D_0__Bacteria;D_1__Bacteroidetes;D_2__Bacteroidia;D_3__Cytophagales
Lake Erie	MCA	FL	Order	2221.44	3.53465	0.30058	11.7594	6.31833e-32	7.9611e-31	D_0__Bacteria;D_1__Bacteroidetes;D_2__Bacteroidia;D_3__Chitinophagales
Lake Erie	MCA	W	Order	2221.44	2.84628	0.300579	9.46932	2.81665e-21	2.03665e-20	D_0__Bacteria;D_1__Bacteroidetes;D_2__Bacteroidia;D_3__Chitinophagales
Lake Erie	MCA	FL	Order	1609.63	3.27177	0.242661	13.4829	1.97283e-41	4.97153e-40	D_0__Bacteria;D_1__Bacteroidetes;D_2__Bacteroidia;D_3__Sphingobacteriales
Lake Erie	MCA	W	Order	1609.63	2.46998	0.242673	10.1782	2.48034e-24	2.11956e-23	D_0__Bacteria;D_1__Bacteroidetes;D_2__Bacteroidia;D_3__Sphingobacteriales
