# Supplementary material for: The Composition and Function of Microbiomes Within Microcystis Colonies Are Significantly Different Than Native Bacterial Assemblages in Two North American Lakes
Source: Front Microbiol. 2020 May 28;11:1016. doi: 10.3389/fmicb.2020.01016 (PMC7270213; doi:10.3389/fmicb.2020.01016)
Supplement: Supplementary file 8 [file Table_8.xlsx]

## Sheet: S8-BetaEnvi_Corr_Mantel
Supplementary Table 8: Mantel test correlations between the beta diversity of the Lake Agawam (LA) and Lake Erie (LE) size fractions ( colony: MCA, whole: W, free-living: FL) and the in situ physiological parameters.
Lake	Group1	Group2	Sample Size	Spearman rho	p-value
LA	MCA	Cyanobacteria biomass	32	0.118616	0.217
LA	MCA	Temperature	30	0.567983	0.001
LA	MCA	Microcystin	30	0.10231	0.327
LA	MCA	Nitrate	30	0.437764	0.001
LA	MCA	Ammonia	28	0.393607	0.002
LA	MCA	Ortho-phosphate	30	-0.151281	0.214
LA	MCA	TN	28	0.0722164	0.427
LA	MCA	TP	30	0.108296	0.21
LA	FL	Cyanobacteria biomass	32	0.0618506	0.482
LA	FL	Temperature	30	0.520484	0.001
LA	FL	Microcystin	30	-0.017129	0.852
LA	FL	Nitrate	30	0.268151	0.006
LA	FL	Ammonia	28	0.202521	0.051
LA	FL	Ortho-phosphate	30	-0.133545	0.243
LA	FL	TN	28	0.155954	0.056
LA	FL	TP	30	0.0391623	0.659
LA	W	Cyanobacteria biomass	32	0.13663	0.136
LA	W	Temperature	30	0.524666	0.001
LA	W	Microcystin	30	0.0485694	0.602
LA	W	Nitrate	30	0.2477	0.01
LA	W	Ammonia	28	0.175526	0.096
LA	W	Ortho-phosphate	30	-0.159687	0.145
LA	W	TN	28	0.241635	0.004
LA	W	TP	30	0.0860547	0.337
LE	MCA	Cyanobacteria biomass	10	0.345191	0.033
LE	MCA	Temperature	10	0.332915	0.037
LE	MCA	Microcystin	10	0.0843215	0.585
LE	MCA	Nitrate	10	0.123127	0.512
LE	MCA	Ammonia	10	0.224769	0.17
LE	MCA	Ortho-phosphate
LE	MCA	TN	5	0.272727	0.48
LE	MCA	TP	5	0.175758	0.639
LE	FL	Cyanobacteria biomass	10	0.388142	0.063
LE	FL	Temperature	10	-0.03264	0.868
LE	FL	Microcystin	10	0.232016	0.19
LE	FL	Nitrate	10	0.386245	0.051
LE	FL	Ammonia	10	0.0104084	0.969
LE	FL	Ortho-phosphate
LE	FL	TN	5	0.612121	0.053
LE	FL	TP	5	0.575758	0.054
LE	W	Cyanobacteria biomass	10	0.666271	0.01
LE	W	Temperature	10	0.0882145	0.645
LE	W	Microcystin	10	0.00750988	0.967
LE	W	Nitrate	10	0.217398	0.301
LE	W	Ammonia	10	0.144532	0.401
LE	W	Ortho-phosphate
LE	W	TN	5	0.50303	0.122
LE	W	TP	5	0.490909	0.122
